# Supplementary material for: A reappraisal of the morphology and systematic position of the theropod dinosaur Sigilmassasaurus from the “middle” Cretaceous of Morocco
Source: PeerJ. 2015 Oct 20;3:e1323. doi: 10.7717/peerj.1323 (PMC4614847; doi:10.7717/peerj.1323)
Supplement: Data S2 — Matrix used for phylogenetic analysis in this study. [file peerj-03-1323-s002.txt]

#NEXUS
[written Thu Apr 23 15:04:20 BST 2015 by Mesquite  version 2.75 (build 564) at Serjoschas-MacBook-Pro.local/10.31.45.21]

BEGIN TAXA;
	TITLE Taxa;
	DIMENSIONS NTAX=64;
	TAXLABELS
		Acrocanthosaurus Aerosteon Afrovenator Allosaurus Angaturama Australovenator Baryonyx Carcharodontosaurus Ceratosaurus Chilantaisaurus Chuandongocoelurus 'Coelophysis_bauri' 'Coelophysis_rhodesiensis' Compsognathus Concavenator Condorraptor Cryolophosaurus CV00214 'D_sinensis' Dilophosaurus Dubreuillosaurus Duriavenator Elaphrosaurus Eocarcharia Eoraptor Eustreptospondylus Fukuiraptor Giganotosaurus Herrerasaurus Ichthyovenator Irritator Leshansaurus Lourinhanosaurus Magnosaurus Majungasaurus Mapusaurus Marshosaurus Masiakasaurus Megalosaurus Megaraptor Metriacanthosaurus Monolophosaurus 'MSNM_V4047' Neovenator Ornitholestes Piatnitzkysaurus Piveteausaurus Poekilopleuron Proceratosaurus 'S_zigongensis' Saurophaganax Shaochilong Shidaisaurus Siamotyrannus Sigilmassasaurus 'Sinraptor_dongi' 'Spinosaurus_holotype' Streptospondylus Suchomimus Torvosaurus Tyrannotitan Xuanhanosaurus 'Yangchuano_hepingensis' 'Yangchuano_magnus' 
	;

END;


BEGIN CHARACTERS;
	TITLE  Character_Matrix;
	DIMENSIONS  NCHAR=351;
	FORMAT DATATYPE = STANDARD GAP = - MISSING = ? SYMBOLS = "  0 1 2 3 4 5 6 7 8 9";
	MATRIX
	Acrocanthosaurus          020?1100?0000001111000000211111100010?000000211101211100020212011?1121111020110?02??11012100000100110100012011111?111002100101020010?11111?000100010000010011012?00110011?0000121101{0 1}00100011001121110?0021000000101?1?110110120012001110?001011110000113110111111000????010?10??1110110201201?120?201111000220111011110000110010302?1010?1110?1??01210111001?1
	Aerosteon                 ????????????????????????????????????????????????????????01?000?111??????????10000200???????????????????????????????????????????????????????????????????????110121???????11?000120?011001000101101011?????2?110??0?????????0101100121????????????????????????????????01011010010221110110201201?120??????????????????????????1001?402????01112021110????????????
	Afrovenator               ?????????0010101100000100120011000?????0?000201001?011001011000?????????00?001111001?????????????????????????????????????????????????????0000000001?????10?11001?0?0110001100112?10??0001?001?00001???????100000???1?01010??????????0111?????00?0?????0?31001111?100001?10?01101011?011?2012?1?00?001011100011101100001100001000020?11010110???111011?011100??1
	Allosaurus                00101(0 1)000001000101000000021111110001101100002(0 1)2(0 1)0010110000000101111100011020000002001101100011010010010201201111111112000100110201111111110000100011020010011001100110010(0 1)100012110100010000100010111000011?0000000101?11011012001200111010110000100011131001111110000111010010211110110201201?1100200111000(1 2)10111011110000110010202210101111021110121011100101
	Angaturama                11???201?1121?11???0?????????????0?????????????????????????????????????????????????????????????????????????????????????1?0??????????????????110111?01311???????????????????????????????????????????????????????????????????????????????????????????????????????????????????????????????????????????????????????????????????????????????????????????????????????
	Australovenator           ?????????????????????????????????????????????????????????????????????????????????????????????????????????????????????????00001???????????100001000110????????????????????????????????????????????????????????????0????????????????????????????00010101????01?1111??101??????????????????????????????????????2201210111100011100114022101011121211101211????010?
	Baryonyx                  111?0201011210110?0000???02???1??01????0?001202011?0??????0??0?1111100??????0?11011010001011?01??010210?011??????????001101010?(1 2)101???1??0100101100013001011100(1 2)?1001001011001120110111010001100011010?0???000?00??1??1?00??0?1?0100011111100010011010????????????10?0?11010?101?1110110(0 1)0?2?1?0????0011000????1????00110100????????110?0?????????????0????????
	Carcharodontosaurus       ??????0??000000111100001001101110101111000?02?1?0??111100??21211211?211????0????????110121?0??0100??01121121???1???????2?10??????????????1000020000?????10?110???????0?10?0?0?1???0????????????????????????100?0???1???1??????????????????????????????????????????????????1??1???????11?????0?????0??11?????22??1101111??01?100???????010??????????????????????
	Ceratosaurus              0210100010000000000000000010100010120?00000020200110000000100001111110001010010010001010100000000110100001110000?100010000001??1000000100100010000010100100011021?0100010000000111010000001010000110211??10000210?0100001101011110100100110000????0??1??1?01?00010?010?11100?0000111011110110100001(0 1)0001001100110(0 1)001102100010100200211101001021??1?0001??10???
	Chilantaisaurus           ????????????????????????????????????????????????????????????????????????????????????????????????????????????????????????????????????????????????????????????????????????????????????????????????????????????????????????????????????0110110000????????????????????11??????10????2110????????????????????????22??111???1000?1100??40221????1?????????2101??0????
	Chuandongocoelurus        ??????????????????????????????????????????????????????????????????????????????????????????????????????????????????????????????????????????????????????????????0????????????????????????????????????????????0????????????????????????????????????????????????????????00???0011101011???1?0?????0?????????????00?101000100000?1000040?2121011???21110?100??100???
	'Coelophysis_bauri'       00101211000010????0?011010100?0000000?0000101??0000000000000000?0?00000110110100000?0000000?0?2??1????0??1?0?0?0?00??00110?0?0000?00?0000000010000?0000000001100?10001100??0000001200000000?000000001000000000011?1100?01?000001002000001000000?0(0 1)?00101110100000000100100011000011011110100?10000001000010000110(0 1)00?00?000?01000100002100000010111100011000000
	'Coelophysis_rhodesiensis'00???211000010???00?01101100?00000000?020010100001(0 1)00000000?000100000000?0110?0000000000000000200100?000?10000000001000100000000000000000100000000100000000011011?00011001000000012000000000?000000010000?0000?11?1100001?000001002000001000?0010(0 1)000110110100000000100100011000111011110000?1000?011100010000111(0 1)001102000?0100?100002100000010111100011010000
	Compsognathus             00???100000100????0?010002100?1??0000?0000000??00000?000?00?00????1?00????????0??0????0??00?????0??0?0??????1?1????1?0000?00??0??100??10100?0000?0??0000100?100(1 2)???????101?01??0012?000?000????000??1??0??000?0?00?1?0?0111?011100?0?????0???0???0??01?1310011????0?000??010?11??110011?20?201?011?11?10??002???111?????????1?0???????01011???????01??0?11?0101
	Concavenator              ?????0???????0??????001002??0?1?00?1111?10102010000?110??10??2????1?????????????????????????????????????????????????????????????????????????0020?0??????(0 1)0??100????????????????(1 2)?1????00????1???021?1?1??(0 1)100?000????1?111110?10?1??0?0??10??0?1010001??????????????0?0?0?10?11??111011020????????02011???1?22??1100???????????????2??0?0?1?1?????0???0?1?00???
	Condorraptor              ????????????????????????????????????????????????????????????????????????????????????????????????????????????????????????????????????????????0010001????????01001????????0000001???1?00001000?2001?11101001?0002???01??101???????????????????????????????????????????0?1??01?01010????????0????0???00001100????????0??01000001?00??01????????????????1?01???0???
	Cryolophosaurus           ???????????????????00?????????1??00?1001?01010?000?0111??0?00(0 1)0?1?10000?10??000000??10001000001??1?0010????0??????1??0????????????10?000000000?0?01??????0?01000????????0??0000?????0000??001000??10?0?????000200????0?01??????????????????????0?10001??????????????00???00???0?????011??0????0???0?0??10011001?0?00110100000000?2??????01001011??0????????????
	CV00214                   ???????????????????????????????????????????????????????????????????????????????????????????????????????????????????????????????????????????????????????????1100(1 2)?0110001??100012110??001000???000(1 2)1??0?????00?1?????????????????????011010?0?00101000??0??000???????000?0010?10?????0110(1 2)0?(1 2)0??00?0?001???1?(1 2)1?10111?110?00???0???0???0?0?1???????01???????0?0?
	'D_sinensis'              ?0?0?000?0010???????000202??0?1??0??101300100??000?00?00?01?000???1??0?????1?0?????????????????????????????????????????00??0?00???1?????????0??0?0??????10?0100(1 2)?1?00??0001000???10??00000100?00001??000?1000020??01?010??010001?000111111000000010001???1010111?000000?0101?0000111011?(0 1)002010000?200010111001110000101000?1000021001010?0????0???110011100??1
	Dilophosaurus             01?1121100001000000(0 1)001000100000000?100200100??00?200100001?0001001000?1101101000000000?000000200101000001??0??0?????201100010000?1000000(0 1)1000000010000010101101??00011101100001011000000000000001101000010000201??10000100000010010010010000001010001?111011000100010010001100001100110(0 1)000?10000010001?00100110(0 1)000000000001000201002100001010110100011000?0?
	Dubreuillosaurus          01???100?0010101?000001001(1 2)0001??0??0??0??002??001?0????1011?001011?000000??????????10??2011100?0??110010??0??????010?0110111??201???????0000000?0100000100?1001??????????????????????00??0?1?????1???????1??000?10????0110?????0???????????????????????????????????????????????????????????????????????????????11????0?0???????????1?01????????????????1??????
	Duriavenator              00???100??0101011000?0?0?120?1???0?????????????????????????????????????????????????????????????????????????????????????110101????????????0000010?0??0?00100????????????????????????????????????????????????????????????????????????????????????????????????????????????????????????????????????????????????????????????????????????????????????????????????????
	Elaphrosaurus             ???????????????????????????????????????????????????????????????????????????????????????????????????????????????????????????????????????????????????????????0110(1 2)????????0110000001200000001?000000002111?0000011??010???????0???11?01100100001000???????????????????000111000000?111111100?(1 2)??????0?0?00001100110?00110??00010000200??21?0??????111?001???1????
	Eocarcharia               ?????????00000011100101002111111?0??????????????????????01?00201111???1??????????????????????????????????????????????????????????????????1000010?01?????10?????????????????????????????????????????????????????????????????????????????????????????????????????????????????????????????????????????????????????????????????????????????????????????????????????
	Eoraptor                  00010000?00000??????0101000?0?0010000?0000100??0001?0000001000000?0000000000?10?00??0?001000?0000?0??????0??00?0?101000000?0?0000?00?0000?0?00?000100000000000?0??????????000000001000000?0?0000000000000?0000001?0010000?000001000000001000000000?00100000100000000000010000000?00000000000??000?0000000?00000?0000?000?000000000????0000000000000000000000000
	Eustreptospondylus        ?1???20000011?01100000010120?1???0???????100200001??????10?10001?1??00000???0111100010??1001000100?11000012??????????00110111????????????00000?0?010000010011001???0110101100112?10?000001001100011?100??1?0000????1????????111?0???0111210?00???????????????????????00110101100011?011300?2?1?000001010100?1111110000110000100002011101?110102111??1001??000??
	Fukuiraptor               ???????????????????0?0?0????????????????????????????????????????????????????????????????????????????????????????????????0????????????????1000010?0110????00110?(1 2)????????1????????????????0????????1??????????????????????????????12001111101?001?1010??????????????10?????10????????????????????????????????21012101?1100011??01??02????01112121??012?1???0????
	Giganotosaurus            02???000??0?00?11?100001001101???10?1110100021110????????2021211??11211??0??1?00020?110121???00100?0011211?1??????111??201010?????1?1111110?0020000??00010011012?01?0??11100?012??0?00?100?11001?2?2?????2?00000???1??0?10??0???01?0????????????????????????????????00?11010010211110110201201?120020111100022011101??1?0???1001?30221010?10???????????????????
	Herrerasaurus             00001000000000????0?0001000?0?0?00000?0000100??001201000000000000?00000100000000020?000010?00000?10??00000000?000000?10000?0?0000?000010010000?0?0100000000000?001000010??000000001?00000?0?100000?0000000000000??001??00?1?011?0??000001000000100000101000100000000000010000000?00000000000?0?001000000?00000??0000100000000000000???0100001000000000000000000
	Ichthyovenator            ????????????????????????????????????????????????????????????????????????????????????????????????????????????????????????????????????????????1120?10????????1100??00110010010011211(0 1)011111100110002101??00000(0 1)0011???????????????????????????????????????????????????0000100001021111121220020110000001001110???????????????????????????????????????????????????
	Irritator                 ?????2????12?0???????01100200?100010??0000010?201110010000??00011?11000????0?0???11?10??10?10010001021000?101?10?????0????????????10?11?0???1101?1???????1???????????????????????????????????????????????????????????????????????????????????????????????????????????????????????????????????????????????????????1?????????????????????????????????????????????
	Leshansaurus              ???????????1?1?1?001??1?0(0 1)???1????????????????????????????????????10000?????????????000000010021001??00????0??????????????????????????????00???0????????(0 1)0?1100?1?0010??0?1000121?0?0000??0????00001100??????????????????????????????????????????????1????????????0?0??????0110?0111011?(1 2)0????????0??0??????(0 1)????100001???1?10???201110?0??????????????????0???
	Lourinhanosaurus          ???????????????????????????????????????????????????????????????????????????????????????????????????????????????????????????????????????????????????????????1100?????????0?????1???0??00?000?0?00??1?1?0??1100000?????0?111??????????????????????????????????????????00?01010?1011111011?2?????1???0?001100??11011101?0110?????01?20?2101???????????????????????
	Magnosaurus               ?????????????????????????????????0?????????????????????????????????????????????????????????????????????????????????????110?11????????????0000000?0????????0???0???????????????????????????????0????????????00????????????????????????????????????????????????????????0???01??1?????????????????0??0?????????1???????0?110?001000?20?????0?11???????????????????
	Majungasaurus             0210100010000001000000010010000011120?10020000?101200000020202012?11110110110000100010100?00000010?01101?1010000010101100101001100100010010100000001000010001102100110010?110011-100000000101000001021?1111001201?01000011?1011?10?011002000010??????0????????????0??0011100000001111111??????0???1??1??????0????100110?100010100200211111111021111?0001??1101?
	Mapusaurus                ??????0???00000111100001001101?101011110100021110??1111102?2121121????????(0 2)01?000?0??????????????????????????????????00201010?01001??????1000020000?0???10011012???01???1??000110???0001??01?0010212?????210000?????????1?11012?0????1???10?10???????0????1????????000???0?0?102?1110110(1 2)?????????0?011?100022??1101111?00?1100??30221010110??2111012101??0010?
	Marshosaurus              000??0000000010010001102011001?000010?000??????????0?1001?10000????1000000?10?0?01?0100020000001001?0?00?1?0???????????10001??0???1?011??00100100010000010011001?011111000100012110?000000001200111?1??????????????10???????0?1????????????1????????????????????????00?110100101011?0110010201?0000?00111000?????1??????????????????21???????0?????????????????
	Masiakasaurus             0?????0???00100100000100001000???0?????????10???????????0??20101?10?????????0?001??00????000?0001??00???010??????????11101000011?0??00?000100000000???0020001102?0011001001100110?2000000010100000002011110001011?0100001?01011111001100100001????????????????????001001?1000000011?111111120100001001001??10011010011021000101002002?1111112021111?0011??1101?
	Megalosaurus              ?????????0000?01101100?00110?1?000?????????????????1?111???????????????????????????????????????????????????????????????000101?????0?011000010010?01??00?100???01????????0?????12??????0?1????1000211100001?0000???010?????01110?000001112110?000010000??????????????00101010110101110113?00(1 2)??????0?10??1?0011101100001?000010000211??0?0?1????1????1001??00???
	Megaraptor                ???????????????????????????????????????????????????????????????????????????????????????????????????????????????????????????????????????????????????????????11012????????11?100120?0??????????1?????????????110?0???????1?111011?0121????????????0101011?2?01011111110??????????????????????2????????????????????????????????????????????????????????2?11???????
	Metriacanthosaurus        ????????????????????????????????????????????????????????????????????????????????????????????????????????????????????????????????????????????????????????????1001??????????????1??????001??00?0001211?????1?000?0???1????1???????????????????????????????????????????00??10100101111?011??012?1?0?00?101?01?111??110?11110001??0???11???????????????????????????
	Monolophosaurus           001?1000?00100??????000002000?100011101300100??0012(0 1)11000110010?11110001?021000000??1000100000010?????0????01?1??????001000010020100?0???00?0010?0??0000101110010?0010010?10001{0 2}11010000000?1000011?10?0?1?000?00?010???????????????????????????????????????????????0011000101010111011?00?(1 2)0100???0001000?0???????????????????????????????????????????????????
	'MSNM_V4047'              110?1201011210????0??0000020??1??0?????0????????????????????????????????????????????????????????????????????????????????????????????????????110111?01311?1?????????????????????????????????????????????????????????????????????????????????????????????????????????????????????????????????????????????????????????????????????????????????????????????????????
	Neovenator                00???1000001000101010000021001???10110110????????????????????????????????????????????????????????????????????1?????????110000????????????1000010001?020010011012?1?????111100012?10?0001000110101010?0???2100001???1?10?10?1011?0120????????????????????????????????01?11010010221110110201201?12000001?1011020?1101111000111001130221010?10???1????210111?010?
	Ornitholestes             000??000?00000??????000002100?1?00001000001010?0012?11000001000?1??10001?020?00??0??1000?00???0????0??0??????????????00000?0??0?0?0?0100111?000000??00001001100(1 2)??????????1010120?1?000?000100000010100??1?00010??010??11??????????00101100000000???01??11??111??1??00?0001011121111011020????????010010000021??211??0100001???????2??0?0???????????2001??0????
	Piatnitzkysaurus          ??????????000?01000010020110?1???0????????????????????????????????1???0?????????????10?0100000010?1101000?10???????????2010?1????????????0010010?01?????00001001?00111100?1000121111{0 1}00010001200?111100001?000?0??010?????01011?112001111101100??100?1??????????????001?10100101011?011?0002?10000000011000011?11100001000001000021121010?10???1????1001??0????
	Piveteausaurus            ????????????????????????????????????????????????????????????????011?000?????????????1000?0?1002100??1002?110???????????????????????????????????????????????????????????????????????????????????????????????????????????????????????????????????????????????????????????????????????????????????????????????????????????????????????????????????????????????????
	Poekilopleuron            ??????????????????????????????????????????????????????????????????????????????????????????????????????????????????????????????????????????????????????????????????????????????????????????????????????????100?0??1?????111??????????011??10110001000001????0?11????0????????????????????????????????????????????????????????10???2????0?01111021?10????????000?
	Proceratosaurus           000??000?00100??????000002100?1??0????????0???????201100000????????????1??20??0??0????????????????????0??????????????00(0 2)00?0??0???00??1?1?110000?0??0000000????????????????????????????????????????????????????????????????????????????????????????????????????????????????????????????????????????????????????????????????????????????????????????????????????
	'S_zigongensis'           ????????????????????????????????????????????????????????????????????????????????????????????????????????????????????????????????????????????00?0??1?????00?1100(1 2)?????0010??0001{1 2}?1?00001000?1?00?01?1??0??000?100?????????01011?0???010021001000010001??2?00111111??00001010?10??1110110101(1 2)0?100?020011011111?1??0??110?000?00??201(1 2)10?0??010?????????????????
	Saurophaganax             ?????????????????????????????????????????????????????????0??????????????????????0??????????????????????????????????????????????????????????????????????????1100?1??????????0001???0??00?0??0??????1????????00??0????????10??????????011?0101100???????????????????00001?1010010?????????20?(1 2)01?1?00??01?????210?110??01???011001?20??????????????????00????????
	Shaochilong               ??????????000??11?10100100110111?00???1???????????????????????????1?011?????0?00020011???1?0000100?0011??120?????????????????????????????1?????????????????????????????????????????????????????????????????????????????????????????????????????????????????????????????????????????????????????????????????????????????????????????????????????????????????????
	Shidaisaurus              ???????????????????????????????????????????????????????????????0??11000?????????????110?0??????????0????????????????????????????????????????0??0?00???????????0??0110000??????1??????001?00????01210100001?00???????0???????????????????????????????????????????????00??0?1??1???111011020?(1 2)0??00??20??0??0????????????????????????????????????????????????????
	Siamotyrannus             ??????????????????????????????????????????????????????????????????????????????????????????????????????????????????????????????????????????????????????????????0(1 2)??????????????????????????????0???101000?0?000????010???????????????????????????????????????????????002010100102?11101122012110000??101101?????????????????????????????????????????????????????
	Sigilmassasaurus          ???????????????????????????????????????????????????????????????????????????????????????????????????????????????????????????????????????????????????????????110?1????????011001100?101??010?????0???????????????????????????????????????????????????????????????????????????????????????????????????????????????????????????????????????????????????????????????
	'Sinraptor_dongi'         00001000000000000000010002111111000110100000211000011100010001001?110000112001000200110110001001001001120100111?11111000000110020011111000000010?0?1000010011001101100010010001{1 2}1101000110001100121010?0?1?000?000010???1?01011100??????????????????????2???????11?00020101001010111011220121110000210110101110111011110000110000211210101101021110121011100101
	'Spinosaurus_holotype'    ?????????????????????????????????????????????????????????????????????????????????????????????????????????????????????00110?0??011????????010110111????????01100(1 2)??????????100??21?1??100?00???0?0210?00????000?0??0????????????????????????????????????????????????????????????????????????????????????????????????????????????????????????????????????????????
	Streptospondylus          ???????????????????????????????????????????????????????????????????????????????????????????????????????????????????????????????????????????????????????????1100(1 2)????????0??001?????00000010?1?0???10???????000?0??0?0?????????????????????????????????????????????????????????????????????0??1?000????????0??????????01000?01????2???????110102111?????????????
	Suchomimus                111102010112101?0?00000100200?1??0?????0??????????????????????????1???????????110110???????????????????????????????????110??????1????????0100101100013001011100(1 2)???????10??00112????111010001100021?10?0???00000???1001?0001011?0100011111100010011010????????????100011?010?1000111011000?(1 2)?0?00?000011?00?11??110100110100100??40211010?102021??0?1??????????
	Torvosaurus               00???100?0010??110110001012000??00????00?101200001?011111011000?(0 1)??????????001111?01???????????????????????????????????010?0?????????????00000100010010010011011010210010010011211000000110011000111100001110000??010?101001110000000111211000000100?0(1 2)???001101101000001010110101110113000(1 2)?1000002001010001110?1000011000010000202110101101021110?1001??0????
	Tyrannotitan              ?????????????????????????????????1?????????????????1111????????????????????????????????????????????????????????????????20?010?0??????????1??0?20?0????????01101?1???????1???001???0?00??00?1?001?21???????000??0??????????11????01??????????????????????????????????????????????????0????0?201?????20?????0?220?1?01111?0?01???????2???????????????????????010?
	Xuanhanosaurus            ???????????????????????????????????????????????????????????????????????????????????????????????????????????????????????????????????????????????????????????1100?????????0?????1?????0??000?0??00??1???????1???????????????0?1???1?200?1111?01000010001102?001101?100???????????????????????????????????????????????????????????????????????????????????????????
	'Yangchuano_hepingensis'  00001000000000??????010002111?1?000110110000211000011100010001001?110000112001000???11?12000?00?????01??????1?1??????0000001?00?001???1?000?00?000?1000010011001101100010010001??10??00110001?00121?1100011000100?0101?11001011100?0????????????????????????????????000010100101?1110112(1 2)0021110100210110?10110?1101111?00?????????????????????????????????????
	'Yangchuano_magnus'       0000?000000000??????000002111?1?0001101100002?1000011100010?010?1?1??0?0?120???0?0?????????????????????????0111???1??00000?1?00???1???1?0???00?0?0??00001001100(1 2)?0110001??10001{1 2}11010001000?1?00011010000?0000100?010???????????????????????????????????????????????000000100101?111011010120?100?020011?11111??0101?110????100??201??0101101021??0????????????

;

END;
BEGIN LABELS;
	CHARGROUPLABEL Character_Matrix;


END;

BEGIN SETS;
	CHARSET Character_Matrix   =   1 -  179 182 -  351;

	CHARPARTITION * UNTITLED  =  Character_Matrix :  1 -  179 182 -  351;
	CHARPARTITION matrices  =  Character_Matrix :  1 -  179 182 -  351;

END;

BEGIN ASSUMPTIONS;
	TYPESET * UNTITLED   =  unord:  1 -  351;

END;

BEGIN MESQUITECHARMODELS;
	ProbModelSet * UNTITLED   =  'Mk1 (est.)':  1 -  351;
END;

Begin MESQUITE;
		MESQUITESCRIPTVERSION 2;
		TITLE AUTO;
		tell ProjectCoordinator;
		timeSaved 1429797860352;
		getEmployee #mesquite.minimal.ManageTaxa.ManageTaxa;
		tell It;
			setID 0 8684899590473365101;
			tell It;
				setDefaultOrder  0 1 2 3 4 7 9 7 10 11 12 13 14 15 16 17 18 19 20 21 22 23 24 25 65 26 27 28 66 68 29 30 31 32 33 34 35 36 37 38 42 43 54 44 45 46 46 47 48 57 50 50 52 53 67 53 63 55 56 58 59 60 61 62;
				attachments ;
			endTell;
		endTell;
		getEmployee #mesquite.charMatrices.ManageCharacters.ManageCharacters;
		tell It;
			setID 0 5068027805159447786;
			mqVersion 275;
			checksumv 0 3 4252434594 null  getNumChars 351 numChars 351 getNumTaxa 64 numTaxa 64   short true   bits 2305843009213693983   states 31   sumSquaresStatesOnly 29835.0 sumSquares -3.2281802128991703E19 longCompressibleToShort false usingShortMatrix true   NumFiles 1 NumMatrices 1;
			mqVersion;
		endTell;
		getWindow;
		tell It;
			suppress;
			setResourcesState false false 159;
			setPopoutState 400;
			setExplanationSize 0;
			setAnnotationSize 0;
			setFontIncAnnot 0;
			setFontIncExp 0;
			setSize 1167 568;
			setLocation 17 52;
			setFont SanSerif;
			setFontSize 10;
			getToolPalette;
			tell It;
			endTell;
			desuppress;
		endTell;
		getEmployee  #mesquite.minimal.ManageTaxa.ManageTaxa;
		tell It;
			showTaxa #8684899590473365101 #mesquite.lists.TaxonList.TaxonList;
			tell It;
				setTaxa #8684899590473365101;
				getWindow;
				tell It;
					newAssistant  #mesquite.lists.DefaultTaxaOrder.DefaultTaxaOrder;
					newAssistant  #mesquite.lists.TaxonListCurrPartition.TaxonListCurrPartition;
					setExplanationSize 30;
					setAnnotationSize 20;
					setFontIncAnnot 0;
					setFontIncExp 0;
					setSize 1008 501;
					setLocation 17 52;
					setFont SanSerif;
					setFontSize 10;
					getToolPalette;
					tell It;
						setTool mesquite.lists.TaxonList.TaxonListWindow.arrow;
					endTell;
				endTell;
				showWindow;
				getEmployee #mesquite.lists.ColorTaxon.ColorTaxon;
				tell It;
					setColor Red;
					removeColor off;
				endTell;
				getEmployee #mesquite.lists.TaxonListAnnotPanel.TaxonListAnnotPanel;
				tell It;
					togglePanel off;
				endTell;
			endTell;
		endTell;
		getEmployee  #mesquite.charMatrices.BasicDataWindowCoord.BasicDataWindowCoord;
		tell It;
			showDataWindow #5068027805159447786 #mesquite.charMatrices.BasicDataWindowMaker.BasicDataWindowMaker;
			tell It;
				getWindow;
				tell It;
					getTable;
					tell It;
						rowNamesWidth 141;
					endTell;
					setExplanationSize 30;
					setAnnotationSize 20;
					setFontIncAnnot 0;
					setFontIncExp 0;
					setSize 1008 501;
					setLocation 17 52;
					setFont SanSerif;
					setFontSize 10;
					getToolPalette;
					tell It;
						setTool mesquite.charMatrices.BasicDataWindowMaker.BasicDataWindow.arrow;
					endTell;
					setActive;
					setTool mesquite.charMatrices.BasicDataWindowMaker.BasicDataWindow.arrow;
					colorCells  #mesquite.charMatrices.ColorByState.ColorByState;
				tell It;
					setStateLimit 9;
					toggleUniformMaximum on;
				endTell;
					colorRowNames  #mesquite.charMatrices.TaxonGroupColor.TaxonGroupColor;
					colorColumnNames  #mesquite.charMatrices.CharGroupColor.CharGroupColor;
					colorText  #mesquite.charMatrices.NoColor.NoColor;
					setBackground White;
					toggleShowNames on;
					toggleShowTaxonNames on;
					toggleTight off;
					toggleThinRows off;
					toggleShowChanges on;
					toggleSeparateLines off;
					toggleShowStates on;
					toggleAutoWCharNames on;
					toggleAutoTaxonNames off;
					toggleShowDefaultCharNames off;
					toggleConstrainCW on;
					toggleBirdsEye off;
					toggleShowPaleGrid off;
					toggleShowPaleCellColors off;
					togglePaleInapplicable on;
					toggleShowBoldCellText off;
					toggleAllowAutosize on;
					toggleColorsPanel off;
					toggleDiagonal on;
					setDiagonalHeight 80;
					toggleLinkedScrolling on;
					toggleScrollLinkedTables off;
				endTell;
				showWindow;
				getWindow;
				tell It;
					forceAutosize;
				endTell;
				getEmployee #mesquite.charMatrices.ColorCells.ColorCells;
				tell It;
					setColor Red;
					removeColor off;
				endTell;
				getEmployee #mesquite.categ.StateNamesStrip.StateNamesStrip;
				tell It;
					showStrip off;
				endTell;
				getEmployee #mesquite.charMatrices.AnnotPanel.AnnotPanel;
				tell It;
					togglePanel off;
				endTell;
				getEmployee #mesquite.charMatrices.CharReferenceStrip.CharReferenceStrip;
				tell It;
					showStrip off;
				endTell;
				getEmployee #mesquite.charMatrices.QuickKeySelector.QuickKeySelector;
				tell It;
					autotabOff;
				endTell;
				getEmployee #mesquite.charMatrices.SelSummaryStrip.SelSummaryStrip;
				tell It;
					showStrip off;
				endTell;
				getEmployee #mesquite.categ.SmallStateNamesEditor.SmallStateNamesEditor;
				tell It;
					panelOpen true;
				endTell;
			endTell;
		endTell;
		endTell;
end;
